# Supplementary material for: Diversity of Plectosphaerella within aquatic plants from southwest China, with P. endophytica and P. sichuanensis spp. nov
Source: MycoKeys. 2021 May 11;80:57–75. doi: 10.3897/mycokeys.80.64624 (PMC8131346; doi:10.3897/mycokeys.80.64624)
Supplement: XML Treatment for Plectosphaerella endophytica [file mycokeys.80.64624-treatment1.xml]

<!DOCTYPE tp:taxon-treatment
  PUBLIC "-//TaxonX//DTD Taxonomic Treatment Publishing DTD v0 20100105//EN" "tax-treatment-NSO.dtd">
<tp:taxon-treatment xmlns:tp="http://www.plazi.org/taxpub"><tp:treatment-meta><kwd-group><label>Taxon classification</label><kwd><named-content xmlns:xlink="http://www.w3.org/1999/xlink" content-type="kingdom">Fungi</named-content></kwd><kwd><named-content xmlns:xlink="http://www.w3.org/1999/xlink" content-type="order">Glomerellales</named-content></kwd><kwd><named-content xmlns:xlink="http://www.w3.org/1999/xlink" content-type="family">Plectosphaerellaceae</named-content></kwd></kwd-group><mixed-citation publication-type="journal"><person-group><name><surname>Yang</surname><given-names>Xiao Qian</given-names></name><name><surname>Ma</surname><given-names>Shi Yun</given-names></name><name><surname>Peng</surname><given-names>Ze Xiang</given-names></name><name><surname>Wang</surname><given-names>Zhong Qiao</given-names></name><name><surname>Qiao</surname><given-names>Min</given-names></name><name><surname>Yu</surname><given-names>Zefen</given-names></name></person-group><article-title>Diversity of <italic><tp:taxon-name><tp:taxon-name-part taxon-name-part-type="genus" reg="Plectosphaerella">Plectosphaerella</tp:taxon-name-part></tp:taxon-name></italic> within aquatic plants from southwest China, with <italic><tp:taxon-name><tp:taxon-name-part taxon-name-part-type="genus" reg="Plectosphaerella">P.</tp:taxon-name-part> <tp:taxon-name-part taxon-name-part-type="species" reg="endophytica">endophytica</tp:taxon-name-part></tp:taxon-name></italic> and <italic><tp:taxon-name><tp:taxon-name-part taxon-name-part-type="genus" reg="Plectosphaerella">P.</tp:taxon-name-part> <tp:taxon-name-part taxon-name-part-type="species" reg="sichuanensis">sichuanensis</tp:taxon-name-part></tp:taxon-name></italic> spp. nov.</article-title><source>MycoKeys</source><day>11</day><month>5</month><year>2021</year><volume>80</volume><fpage>57</fpage><lpage>75</lpage><pub-id pub-id-type="doi">10.3897/mycokeys.80.64624</pub-id></mixed-citation></tp:treatment-meta><tp:nomenclature><tp:taxon-name><object-id xmlns:xlink="http://www.w3.org/1999/xlink" content-type="arpha" xlink:type="simple">86C49DCC-9026-5E0C-87F5-050F5A2F27E8</object-id>
              <tp:taxon-name-part taxon-name-part-type="genus" reg="Plectosphaerella">Plectosphaerella</tp:taxon-name-part>
              <tp:taxon-name-part taxon-name-part-type="species" reg="endophytica">endophytica</tp:taxon-name-part>
              <object-id xmlns:xlink="http://www.w3.org/1999/xlink" content-type="mycobank" xlink:type="simple">838656</object-id>
            </tp:taxon-name><tp:taxon-authority>Z.F. Yu &amp; X.Q. Yang</tp:taxon-authority><tp:taxon-status xmlns:xlink="http://www.w3.org/1999/xlink" xlink:type="simple">sp. nov.</tp:taxon-status><xref ref-type="fig" rid="F3">Figure 3</xref></tp:nomenclature><tp:treatment-sec sec-type="etymology" id="SECID0EZ1BG"><title>Etymology.</title><p>Latin, <italic><tp:taxon-name><tp:taxon-name-part taxon-name-part-type="genus" reg="Plectosphaerella"/><tp:taxon-name-part taxon-name-part-type="species" reg="endophytica">endophytica</tp:taxon-name-part></tp:taxon-name></italic> meaning endophytic, growing within plant tissue.</p></tp:treatment-sec><tp:treatment-sec sec-type="description" id="SECID0EJ2BG"><title>Description.</title><p>Colony on <abbrev xmlns:xlink="http://www.w3.org/1999/xlink" xlink:title="corn meal agar" id="ABBRID0EP2BG" xlink:type="simple">CMA</abbrev> after 3 d, hyphae hyaline, smooth, septate, thin-walled, branched, 1.9–3.3 µm (x̄ = 2.6 μm, n = 10) wide. Conidiophores macronematous, mononematous, erect, straight or flexuous, smooth-walled, hyaline, unbranched or occasionally irregular branched, sometimes 1–2-septate. Conidiogenous cells phialides, subulate, integrated, terminal, determinate, hyaline, smooth-walled. Conidia solitary, acrogenous, broadly navicular to broadly fusiform, suboblong or ellipsoidal, 0–1-septate, usually constricted at septum, bi-guttulate, hyaline, smooth-walled, aseptate conidia abundant, 5–9.1 × 2.5–3.5 µm (x̄ = 7.8 × 3.1 µm, n = 30); septate conidia scarce, 8.8–10.1 × 3.7–4.6 µm (x̄ = 9.4 × 4.1 µm, n = 30), forming hyaline to white mucilaginous masses. Sexual morph and chlamydospores absent.</p></tp:treatment-sec><tp:treatment-sec sec-type="description" id="SECID0ET2BG"><title>Culture characteristics.</title><p>Colonies on <abbrev xmlns:xlink="http://www.w3.org/1999/xlink" xlink:title="oatmeal agar" id="ABBRID0EZ2BG" xlink:type="simple">OA</abbrev> reaching 52 mm diameter, on <abbrev xmlns:xlink="http://www.w3.org/1999/xlink" xlink:title="potato dextrose agar" id="ABBRID0E42BG" xlink:type="simple">PDA</abbrev> reaching 48 mm diameter and on <abbrev xmlns:xlink="http://www.w3.org/1999/xlink" xlink:title="corn meal agar" id="ABBRID0EB3BG" xlink:type="simple">CMA</abbrev> reaching 43 mm diameter in 14 d at 25 °C. On <abbrev xmlns:xlink="http://www.w3.org/1999/xlink" xlink:title="potato dextrose agar" id="ABBRID0EF3BG" xlink:type="simple">PDA</abbrev>, colonies white, dense, fluffy hyphae growth in the medium surface, outermost mycelia formed an annule, margin smooth and entire, sporulation abundant, reverse pale yellow to white.</p></tp:treatment-sec><tp:treatment-sec sec-type="Typification" id="SECID0EJ3BG"><title>Typification.</title><p>China, Yunnan Province, Kunming, The Dian Lake, <named-content xmlns:xlink="http://www.w3.org/1999/xlink" content-type="dwc:verbatimCoordinates" xlink:type="simple"><named-content content-type="geo-json" specific-use="{&#34;type&#34;:&#34;Point&#34;,&#34;coordinates&#34;:[103.100000,25.600000]}" id="NCID0ES3BG" xlink:type="simple">24°96'N, 102°66'E</named-content></named-content>, 1886 m alt., isolated from <italic><tp:taxon-name><tp:taxon-name-part taxon-name-part-type="genus" reg="Hydrilla">Hydrilla</tp:taxon-name-part> <tp:taxon-name-part taxon-name-part-type="species" reg="verticillata">verticillata</tp:taxon-name-part></tp:taxon-name></italic> (L.f.) Royle as an endophyte, 20 Jul. 2014, Z.F. Yu, <named-content xmlns:xlink="http://www.w3.org/1999/xlink" content-type="dwc:institutional_code" xlink:type="simple">YMF</named-content> 1.04701 (Holotype), ex-type <named-content xmlns:xlink="http://www.w3.org/1999/xlink" content-type="dwc:institutional_code" xlink:type="simple">CCTCC</named-content> AF 2021053.</p></tp:treatment-sec><tp:treatment-sec sec-type="notes" id="SECID0ES4BG"><title>Notes.</title><p>Although the phylogenetic analyses showed that our isolate <italic><tp:taxon-name><tp:taxon-name-part taxon-name-part-type="genus" reg="Plectosphaerella">Plectosphaerella</tp:taxon-name-part> <tp:taxon-name-part taxon-name-part-type="species" reg="endophytica">endophytica</tp:taxon-name-part></tp:taxon-name></italic> is close to <italic><tp:taxon-name><tp:taxon-name-part taxon-name-part-type="genus" reg="Plectosphaerella">P.</tp:taxon-name-part> <tp:taxon-name-part taxon-name-part-type="species" reg="oratosquillae">oratosquillae</tp:taxon-name-part></tp:taxon-name></italic>, the conidia of <italic><tp:taxon-name><tp:taxon-name-part taxon-name-part-type="genus" reg="Plectosphaerella">P.</tp:taxon-name-part> <tp:taxon-name-part taxon-name-part-type="species" reg="oratosquillae">oratosquillae</tp:taxon-name-part></tp:taxon-name></italic> are aseptate, multi-guttulate (<xref ref-type="bibr" rid="B10">Duc et al. 2009</xref>). Furthermore, <italic><tp:taxon-name><tp:taxon-name-part taxon-name-part-type="genus" reg="Plectosphaerella">P.</tp:taxon-name-part> <tp:taxon-name-part taxon-name-part-type="species" reg="endophytica">endophytica</tp:taxon-name-part></tp:taxon-name></italic> is most similar to <italic><tp:taxon-name><tp:taxon-name-part taxon-name-part-type="genus" reg="Plectosphaerella">P.</tp:taxon-name-part> <tp:taxon-name-part taxon-name-part-type="species" reg="verschoorii">verschoorii</tp:taxon-name-part></tp:taxon-name></italic> Hern.-Restr. &amp; Giraldo López in the septa of conidia; both species produce 0–1-septate conidia, and septate conidia are larger than aseptate conidia (<italic><tp:taxon-name><tp:taxon-name-part taxon-name-part-type="genus" reg="Plectosphaerella">P.</tp:taxon-name-part> <tp:taxon-name-part taxon-name-part-type="species" reg="verschoorii">verschoorii</tp:taxon-name-part></tp:taxon-name></italic>: 1-septate conidia, 8–11.5 × 2–3 μm; aseptate conidia, 3–8.5 × 2–3 μm), but there are obvious difference in the shape of conidia, <italic><tp:taxon-name><tp:taxon-name-part taxon-name-part-type="genus" reg="Plectosphaerella">P.</tp:taxon-name-part> <tp:taxon-name-part taxon-name-part-type="species" reg="endophytica">endophytica</tp:taxon-name-part></tp:taxon-name></italic> was deeply constricted at septa. Besides, the phialides of <italic><tp:taxon-name><tp:taxon-name-part taxon-name-part-type="genus" reg="Plectosphaerella">P.</tp:taxon-name-part> <tp:taxon-name-part taxon-name-part-type="species" reg="verschoorii">verschoorii</tp:taxon-name-part></tp:taxon-name></italic> are shorter (up to 14 μm) (<xref ref-type="bibr" rid="B13">Giraldo et al. 2019</xref>).</p><fig id="F3" position="float" orientation="portrait"><object-id xmlns:xlink="http://www.w3.org/1999/xlink" content-type="doi" xlink:type="simple">10.3897/mycokeys.80.64624.figure3</object-id><object-id xmlns:xlink="http://www.w3.org/1999/xlink" content-type="arpha" xlink:type="simple">9495E155-79B5-5C19-A5C0-86D8E4EC7A18</object-id><label>Figure 3.</label><caption><p><italic><tp:taxon-name><tp:taxon-name-part taxon-name-part-type="genus" reg="Plectosphaerella">Plectosphaerella</tp:taxon-name-part> <tp:taxon-name-part taxon-name-part-type="species" reg="endophytica">endophytica</tp:taxon-name-part></tp:taxon-name></italic> (<named-content xmlns:xlink="http://www.w3.org/1999/xlink" content-type="dwc:institutional_code" xlink:type="simple">YMF</named-content> 1.04701, holotype) <bold>A–C</bold> colony on <abbrev xmlns:xlink="http://www.w3.org/1999/xlink" xlink:title="oatmeal agar" id="ABBRID0EWBAI" xlink:type="simple">OA</abbrev>, <abbrev xmlns:xlink="http://www.w3.org/1999/xlink" xlink:title="potato dextrose agar" id="ABBRID0E1BAI" xlink:type="simple">PDA</abbrev> and <abbrev xmlns:xlink="http://www.w3.org/1999/xlink" xlink:title="corn meal agar" id="ABBRID0E5BAI" xlink:type="simple">CMA</abbrev> after 14 d <bold>D–F</bold> conidiophores and Phialides <bold>G</bold> conidia. Scale bars: 1.35 cm (<bold>A–C</bold>), 10 µm (<bold>D–G</bold>).</p></caption><graphic xmlns:xlink="http://www.w3.org/1999/xlink" xlink:href="mycokeys-80-057-g003.jpg" position="float" orientation="portrait" xlink:type="simple" id="oo_541312.jpg"><uri content-type="original_file" xlink:type="simple">https://binary.pensoft.net/fig/541312</uri></graphic></fig></tp:treatment-sec><ref-list><ref id="B10"><mixed-citation xmlns:xlink="http://www.w3.org/1999/xlink" xlink:type="simple"><person-group><name name-style="western"><surname>Duc</surname><given-names>PM</given-names></name><name name-style="western"><surname>Hatai</surname><given-names>K</given-names></name><name name-style="western"><surname>Kurata</surname><given-names>O</given-names></name><name name-style="western"><surname>Tensha</surname><given-names>K</given-names></name><name name-style="western"><surname>Yoshitaka</surname><given-names>U</given-names></name><name name-style="western"><surname>Yaguchi</surname><given-names>T</given-names></name><name name-style="western"><surname>Udagawa</surname><given-names>SI</given-names></name></person-group> (<year>2009</year>) <article-title>Fungal infection of mantis shrimp (<italic><tp:taxon-name><tp:taxon-name-part taxon-name-part-type="genus">Oratosquilla</tp:taxon-name-part> <tp:taxon-name-part taxon-name-part-type="species">oratoria</tp:taxon-name-part></tp:taxon-name></italic>) caused by two anamorphic fungi found in Japan.</article-title><source>Mycopathologia</source><volume>167</volume>: <fpage>229</fpage>–<lpage>247</lpage>. <ext-link xlink:type="simple" ext-link-type="doi" xlink:href="10.1007/s11046-008-9174-4">https://doi.org/10.1007/s11046-008-9174-4</ext-link></mixed-citation></ref><ref id="B13"><mixed-citation xmlns:xlink="http://www.w3.org/1999/xlink" xlink:type="simple"><person-group><name name-style="western"><surname>Giraldo</surname><given-names>A</given-names></name><name name-style="western"><surname>Hernández-Restrepo</surname><given-names>M</given-names></name><name name-style="western"><surname>Crous</surname><given-names>PW</given-names></name></person-group> (<year>2019</year>) <article-title>New plectosphaerellaceous species from Dutch garden soil.</article-title><source>Mycological Progress</source><volume>18</volume>: <fpage>1135</fpage>–<lpage>1154</lpage>. <ext-link xlink:type="simple" ext-link-type="doi" xlink:href="10.1007/s11557-019-01511-4">https://doi.org/10.1007/s11557-019-01511-4</ext-link></mixed-citation></ref></ref-list></tp:taxon-treatment>
