# Supplementary material for: Diversity of Plectosphaerella within aquatic plants from southwest China, with P. endophytica and P. sichuanensis spp. nov
Source: MycoKeys. 2021 May 11;80:57–75. doi: 10.3897/mycokeys.80.64624 (PMC8131346; doi:10.3897/mycokeys.80.64624)
Supplement: XML Treatment for Plectosphaerella sichuanensis [file mycokeys.80.64624-treatment2.xml]

<!DOCTYPE tp:taxon-treatment
  PUBLIC "-//TaxonX//DTD Taxonomic Treatment Publishing DTD v0 20100105//EN" "tax-treatment-NSO.dtd">
<tp:taxon-treatment xmlns:tp="http://www.plazi.org/taxpub"><tp:treatment-meta><kwd-group><label>Taxon classification</label><kwd><named-content xmlns:xlink="http://www.w3.org/1999/xlink" content-type="kingdom">Fungi</named-content></kwd><kwd><named-content xmlns:xlink="http://www.w3.org/1999/xlink" content-type="order">Glomerellales</named-content></kwd><kwd><named-content xmlns:xlink="http://www.w3.org/1999/xlink" content-type="family">Plectosphaerellaceae</named-content></kwd></kwd-group><mixed-citation publication-type="journal"><person-group><name><surname>Yang</surname><given-names>Xiao Qian</given-names></name><name><surname>Ma</surname><given-names>Shi Yun</given-names></name><name><surname>Peng</surname><given-names>Ze Xiang</given-names></name><name><surname>Wang</surname><given-names>Zhong Qiao</given-names></name><name><surname>Qiao</surname><given-names>Min</given-names></name><name><surname>Yu</surname><given-names>Zefen</given-names></name></person-group><article-title>Diversity of <italic><tp:taxon-name><tp:taxon-name-part taxon-name-part-type="genus" reg="Plectosphaerella">Plectosphaerella</tp:taxon-name-part></tp:taxon-name></italic> within aquatic plants from southwest China, with <italic><tp:taxon-name><tp:taxon-name-part taxon-name-part-type="genus" reg="Plectosphaerella">P.</tp:taxon-name-part> <tp:taxon-name-part taxon-name-part-type="species" reg="endophytica">endophytica</tp:taxon-name-part></tp:taxon-name></italic> and <italic><tp:taxon-name><tp:taxon-name-part taxon-name-part-type="genus" reg="Plectosphaerella">P.</tp:taxon-name-part> <tp:taxon-name-part taxon-name-part-type="species" reg="sichuanensis">sichuanensis</tp:taxon-name-part></tp:taxon-name></italic> spp. nov.</article-title><source>MycoKeys</source><day>11</day><month>5</month><year>2021</year><volume>80</volume><fpage>57</fpage><lpage>75</lpage><pub-id pub-id-type="doi">10.3897/mycokeys.80.64624</pub-id></mixed-citation></tp:treatment-meta><tp:nomenclature><tp:taxon-name><object-id xmlns:xlink="http://www.w3.org/1999/xlink" content-type="arpha" xlink:type="simple">7769D6F4-C3DD-5A3F-A015-9C8B88EE9B56</object-id>
              <tp:taxon-name-part taxon-name-part-type="genus" reg="Plectosphaerella">Plectosphaerella</tp:taxon-name-part>
              <tp:taxon-name-part taxon-name-part-type="species" reg="sichuanensis">sichuanensis</tp:taxon-name-part>
              <object-id xmlns:xlink="http://www.w3.org/1999/xlink" content-type="mycobank" xlink:type="simple">838657</object-id>
            </tp:taxon-name><tp:taxon-authority>Z.F. Yu &amp; X.Q. Yang</tp:taxon-authority><tp:taxon-status xmlns:xlink="http://www.w3.org/1999/xlink" xlink:type="simple">sp. nov.</tp:taxon-status><xref ref-type="fig" rid="F4">Figure 4</xref></tp:nomenclature><tp:treatment-sec sec-type="etymology" id="SECID0E3DAI"><title>Etymology.</title><p>Latin, <italic><tp:taxon-name><tp:taxon-name-part taxon-name-part-type="genus" reg="Plectosphaerella"/><tp:taxon-name-part taxon-name-part-type="species" reg="sichuanensis">sichuanensis</tp:taxon-name-part></tp:taxon-name></italic>, referred to Sichuan Province, the locality where the fungus was found.</p></tp:treatment-sec><tp:treatment-sec sec-type="description" id="SECID0EMEAI"><title>Description.</title><p>Colony on <abbrev xmlns:xlink="http://www.w3.org/1999/xlink" xlink:title="corn meal agar" id="ABBRID0ESEAI" xlink:type="simple">CMA</abbrev> after 3 d, vegetative hyphae hyaline, septate, commonly branched, smooth, thin-walled, mostly 2.5–3.5 μm (x̄ = 2.9 μm, n = 10) wide. Conidiophores macronematous, mononematous, erect, straight or flexuous to sinuate, hyaline, smooth, unbranched or rarely branched, aseptate. Conidiogenous cells phialides, integrated, terminal, determinate, subulate, hyaline, smooth. Conidia acrogenous, ellipsoidal, unicellular, smooth-walled, hyaline, 1–3 guttulate, 4.2–6.8 × 2.5–3.7 μm (x̄ = 5.2 × 3.3 µm, n = 30), forming hyaline to white mucilaginous masses. Sexual morph and chlamydospores absent.</p></tp:treatment-sec><tp:treatment-sec sec-type="description" id="SECID0EWEAI"><title>Culture characteristics.</title><p>Colonies on <abbrev xmlns:xlink="http://www.w3.org/1999/xlink" xlink:title="oatmeal agar" id="ABBRID0E3EAI" xlink:type="simple">OA</abbrev> reaching 50 mm diameter, on <abbrev xmlns:xlink="http://www.w3.org/1999/xlink" xlink:title="potato dextrose agar" id="ABBRID0EAFAI" xlink:type="simple">PDA</abbrev> reaching 47 mm diameter and on <abbrev xmlns:xlink="http://www.w3.org/1999/xlink" xlink:title="corn meal agar" id="ABBRID0EEFAI" xlink:type="simple">CMA</abbrev> reaching 42 mm diameter in 14 d at 25 °C. On <abbrev xmlns:xlink="http://www.w3.org/1999/xlink" xlink:title="potato dextrose agar" id="ABBRID0EIFAI" xlink:type="simple">PDA</abbrev>, colonies pale brown to white, flat, repressed, plicated, partly immersed, a few white aerial hyphae grew in the middle of the medium, margin regular, frontier distinct, reverse pale brown to white.</p></tp:treatment-sec><tp:treatment-sec sec-type="Typification" id="SECID0EMFAI"><title>Typification.</title><p>China, Sichuan Province, Daofu, <named-content xmlns:xlink="http://www.w3.org/1999/xlink" content-type="dwc:verbatimCoordinates" xlink:type="simple"><named-content content-type="geo-json" specific-use="{&#34;type&#34;:&#34;Point&#34;,&#34;coordinates&#34;:[101.216667,31.633333]}" id="NCID0EVFAI" xlink:type="simple">30°98'N, 101°13'E</named-content></named-content>, 2960 m alt., isolated from <italic><tp:taxon-name><tp:taxon-name-part taxon-name-part-type="genus" reg="Potamogeton">Potamogeton</tp:taxon-name-part> <tp:taxon-name-part taxon-name-part-type="species" reg="pectinatus">pectinatus</tp:taxon-name-part></tp:taxon-name></italic> as an endophyte, 20 Jul. 2015, Z.F. Yu, <named-content xmlns:xlink="http://www.w3.org/1999/xlink" content-type="dwc:institutional_code" xlink:type="simple">YMF</named-content> 1.05081 (Holotype), ex-type <named-content xmlns:xlink="http://www.w3.org/1999/xlink" content-type="dwc:institutional_code" xlink:type="simple">CCTCC</named-content> AF 2021054, another strain checked: <named-content xmlns:xlink="http://www.w3.org/1999/xlink" content-type="dwc:institutional_code" xlink:type="simple">YMF</named-content> 1.05082.</p></tp:treatment-sec><tp:treatment-sec sec-type="notes" id="SECID0E4GAI"><title>Notes.</title><p>In the phylogenetic tree, the closest species to <italic><tp:taxon-name><tp:taxon-name-part taxon-name-part-type="genus" reg="Plectosphaerella">Plectosphaerella</tp:taxon-name-part> <tp:taxon-name-part taxon-name-part-type="species" reg="sichuanensis">sichuanensis</tp:taxon-name-part></tp:taxon-name></italic> is <italic><tp:taxon-name><tp:taxon-name-part taxon-name-part-type="genus" reg="Plectosphaerella">P.</tp:taxon-name-part> <tp:taxon-name-part taxon-name-part-type="species" reg="populi">populi</tp:taxon-name-part></tp:taxon-name></italic>, but <italic><tp:taxon-name><tp:taxon-name-part taxon-name-part-type="genus" reg="Plectosphaerella">P.</tp:taxon-name-part> <tp:taxon-name-part taxon-name-part-type="species" reg="populi">populi</tp:taxon-name-part></tp:taxon-name></italic> can be distinguished from <italic><tp:taxon-name><tp:taxon-name-part taxon-name-part-type="genus" reg="Plectosphaerella">P.</tp:taxon-name-part> <tp:taxon-name-part taxon-name-part-type="species" reg="sichuanensis">sichuanensis</tp:taxon-name-part></tp:taxon-name></italic> by its smaller aseptate conidia (<xref ref-type="bibr" rid="B7">Crous et al. 2015</xref>). The size and shape of conidia of <italic><tp:taxon-name><tp:taxon-name-part taxon-name-part-type="genus" reg="Plectosphaerella">P.</tp:taxon-name-part> <tp:taxon-name-part taxon-name-part-type="species" reg="sichuanensis">sichuanensis</tp:taxon-name-part></tp:taxon-name></italic> is more similar to <italic><tp:taxon-name><tp:taxon-name-part taxon-name-part-type="genus" reg="Plectosphaerella">P.</tp:taxon-name-part> <tp:taxon-name-part taxon-name-part-type="species" reg="cucumerina">cucumerina</tp:taxon-name-part></tp:taxon-name></italic>, expect that <italic><tp:taxon-name><tp:taxon-name-part taxon-name-part-type="genus" reg="Plectosphaerella">P.</tp:taxon-name-part> <tp:taxon-name-part taxon-name-part-type="species" reg="cucumerina">cucumerina</tp:taxon-name-part></tp:taxon-name></italic> presents longer phialides (up to 69 μm) (<xref ref-type="bibr" rid="B6">Carlucci et al. 2012</xref>). In addition, <italic><tp:taxon-name><tp:taxon-name-part taxon-name-part-type="genus" reg="Plectosphaerella">P.</tp:taxon-name-part> <tp:taxon-name-part taxon-name-part-type="species" reg="sichuanensis">sichuanensis</tp:taxon-name-part></tp:taxon-name></italic> resembles <italic><tp:taxon-name><tp:taxon-name-part taxon-name-part-type="genus" reg="Plectosphaerella">P.</tp:taxon-name-part> <tp:taxon-name-part taxon-name-part-type="species" reg="citrullae">citrullae</tp:taxon-name-part></tp:taxon-name></italic> Carlucci et al., <italic><tp:taxon-name><tp:taxon-name-part taxon-name-part-type="genus" reg="Plectosphaerella">P.</tp:taxon-name-part> <tp:taxon-name-part taxon-name-part-type="species" reg="pauciseptata">pauciseptata</tp:taxon-name-part></tp:taxon-name></italic> and <italic><tp:taxon-name><tp:taxon-name-part taxon-name-part-type="genus" reg="Plectosphaerella">P.</tp:taxon-name-part> <tp:taxon-name-part taxon-name-part-type="species" reg="oratosquillae">oratosquillae</tp:taxon-name-part></tp:taxon-name></italic> in lacking septate conidia. However, it can be distinguished from <italic><tp:taxon-name><tp:taxon-name-part taxon-name-part-type="genus" reg="Plectosphaerella">P.</tp:taxon-name-part> <tp:taxon-name-part taxon-name-part-type="species" reg="citrullae">citrullae</tp:taxon-name-part></tp:taxon-name></italic> by polyphialides conidiogenous cells; from <italic><tp:taxon-name><tp:taxon-name-part taxon-name-part-type="genus" reg="Plectosphaerella">P.</tp:taxon-name-part> <tp:taxon-name-part taxon-name-part-type="species" reg="pauciseptata">pauciseptata</tp:taxon-name-part></tp:taxon-name></italic> and <italic><tp:taxon-name><tp:taxon-name-part taxon-name-part-type="genus" reg="Plectosphaerella">P.</tp:taxon-name-part> <tp:taxon-name-part taxon-name-part-type="species" reg="oratosquillae">oratosquillae</tp:taxon-name-part></tp:taxon-name></italic> by bi-guttulate conidia (<xref ref-type="bibr" rid="B10">Duc et al. 2009</xref>; <xref ref-type="bibr" rid="B6">Carlucci et al. 2012</xref>).</p><fig id="F4" position="float" orientation="portrait"><object-id xmlns:xlink="http://www.w3.org/1999/xlink" content-type="doi" xlink:type="simple">10.3897/mycokeys.80.64624.figure4</object-id><object-id xmlns:xlink="http://www.w3.org/1999/xlink" content-type="arpha" xlink:type="simple">C65420F3-964C-5D5F-B698-CD7DED1FB83D</object-id><label>Figure 4.</label><caption><p><italic><tp:taxon-name><tp:taxon-name-part taxon-name-part-type="genus" reg="Plectosphaerella">Plectosphaerella</tp:taxon-name-part> <tp:taxon-name-part taxon-name-part-type="species" reg="sichuanensis">sichuanensis</tp:taxon-name-part></tp:taxon-name></italic> (<named-content xmlns:xlink="http://www.w3.org/1999/xlink" content-type="dwc:institutional_code" xlink:type="simple">YMF</named-content> 1.05081, holotype) <bold>A–C</bold> colony on <abbrev xmlns:xlink="http://www.w3.org/1999/xlink" xlink:title="oatmeal agar" id="ABBRID0EKNAI" xlink:type="simple">OA</abbrev>, <abbrev xmlns:xlink="http://www.w3.org/1999/xlink" xlink:title="potato dextrose agar" id="ABBRID0EONAI" xlink:type="simple">PDA</abbrev> and <abbrev xmlns:xlink="http://www.w3.org/1999/xlink" xlink:title="corn meal agar" id="ABBRID0ESNAI" xlink:type="simple">CMA</abbrev> after 14 d <bold>D–H</bold> conidiophores and Phialides <bold>I</bold> conidia. Scale bars: 1.35 cm (<bold>A–C</bold>), 10 µm (<bold>D–I</bold>).</p></caption><graphic xmlns:xlink="http://www.w3.org/1999/xlink" xlink:href="mycokeys-80-057-g004.jpg" position="float" orientation="portrait" xlink:type="simple" id="oo_541313.jpg"><uri content-type="original_file" xlink:type="simple">https://binary.pensoft.net/fig/541313</uri></graphic></fig></tp:treatment-sec><ref-list><ref id="B7"><mixed-citation xmlns:xlink="http://www.w3.org/1999/xlink" xlink:type="simple"><person-group><name name-style="western"><surname>Crous</surname><given-names>PW</given-names></name><name name-style="western"><surname>Wingfield</surname><given-names>MJ</given-names></name><name name-style="western"><surname>Guarro</surname><given-names>J</given-names></name><name name-style="western"><surname>Hernández-Restrepo</surname><given-names>M</given-names></name><name name-style="western"><surname>Sutton</surname><given-names>DA</given-names></name><name name-style="western"><surname>Acharya</surname><given-names>K</given-names></name><name name-style="western"><surname>Barber</surname><given-names>PA</given-names></name><name name-style="western"><surname>Boekhout</surname><given-names>T</given-names></name><name name-style="western"><surname>Dimitrov</surname><given-names>RA</given-names></name><name name-style="western"><surname>Dueñas</surname><given-names>M</given-names></name><name name-style="western"><surname>Dutta</surname><given-names>AK</given-names></name><name name-style="western"><surname>Gené</surname><given-names>J</given-names></name><name name-style="western"><surname>Gouliamova</surname><given-names>DE</given-names></name><name name-style="western"><surname>Groenewald</surname><given-names>M</given-names></name><name name-style="western"><surname>Lombard</surname><given-names>L</given-names></name><name name-style="western"><surname>Morozova</surname><given-names>OV</given-names></name><name name-style="western"><surname>Sarkar</surname><given-names>J</given-names></name><name name-style="western"><surname>Smith</surname><given-names>MTH</given-names></name><name name-style="western"><surname>Stchigel</surname><given-names>AM</given-names></name><name name-style="western"><surname>Wiederhold</surname><given-names>NP</given-names></name><name name-style="western"><surname>Alexandrova</surname><given-names>AV</given-names></name><name name-style="western"><surname>Antelmi</surname><given-names>I</given-names></name><name name-style="western"><surname>Armengol</surname><given-names>J</given-names></name><name name-style="western"><surname>Barnes</surname><given-names>I</given-names></name><name name-style="western"><surname>Cano-Lira</surname><given-names>JF</given-names></name><name name-style="western"><surname>Castañeda Ruiz</surname><given-names>RF</given-names></name><name name-style="western"><surname>Contu</surname><given-names>M</given-names></name><name name-style="western"><surname>Courtecuisse</surname><given-names>PrR</given-names></name><name name-style="western"><surname>da Silveira</surname><given-names>AL</given-names></name><name name-style="western"><surname>Decock</surname><given-names>CA</given-names></name><name name-style="western"><surname>de Goes</surname><given-names>A</given-names></name><name name-style="western"><surname>Edathodu</surname><given-names>J</given-names></name><name name-style="western"><surname>Ercole</surname><given-names>E</given-names></name><name name-style="western"><surname>Firmino</surname><given-names>AC</given-names></name><name name-style="western"><surname>Fourie</surname><given-names>A</given-names></name><name name-style="western"><surname>Fournier</surname><given-names>J</given-names></name><name name-style="western"><surname>Furtado</surname><given-names>EL</given-names></name><name name-style="western"><surname>Geering</surname><given-names>ADW</given-names></name><name name-style="western"><surname>Gershenzon</surname><given-names>J</given-names></name><name name-style="western"><surname>Giraldo</surname><given-names>A</given-names></name><name name-style="western"><surname>Gramaje</surname><given-names>D</given-names></name><name name-style="western"><surname>Hammerbacher</surname><given-names>A</given-names></name><name name-style="western"><surname>He</surname><given-names>X-L</given-names></name><name name-style="western"><surname>Haryadi</surname><given-names>D</given-names></name><name name-style="western"><surname>Khemmuk</surname><given-names>W</given-names></name><name name-style="western"><surname>Kovalenko</surname><given-names>AE</given-names></name><name name-style="western"><surname>Krawczynski</surname><given-names>R</given-names></name><name name-style="western"><surname>Laich</surname><given-names>F</given-names></name><name name-style="western"><surname>Lechat</surname><given-names>C</given-names></name><name name-style="western"><surname>Lopes</surname><given-names>UP</given-names></name><name name-style="western"><surname>Madrid</surname><given-names>H</given-names></name><name name-style="western"><surname>Malysheva</surname><given-names>EF</given-names></name><name name-style="western"><surname>Marín-Felix</surname><given-names>Y</given-names></name><name name-style="western"><surname>Martín</surname><given-names>MP</given-names></name><name name-style="western"><surname>Mostert</surname><given-names>L</given-names></name><name name-style="western"><surname>Nigro</surname><given-names>F</given-names></name><name name-style="western"><surname>Pereira</surname><given-names>OL</given-names></name><name name-style="western"><surname>Picillo</surname><given-names>B</given-names></name><name name-style="western"><surname>Pinho</surname><given-names>DB</given-names></name><name name-style="western"><surname>Popov</surname><given-names>ES</given-names></name><name name-style="western"><surname>Rodas Peláez</surname><given-names>CA</given-names></name><name name-style="western"><surname>Rooney-Latham</surname><given-names>S</given-names></name><name name-style="western"><surname>Sandoval-Denis</surname><given-names>M</given-names></name><name name-style="western"><surname>Shivas</surname><given-names>RG</given-names></name><name name-style="western"><surname>Silva</surname><given-names>V</given-names></name><name name-style="western"><surname>Stoilova-Disheva</surname><given-names>MM</given-names></name><name name-style="western"><surname>Telleria</surname><given-names>MT</given-names></name><name name-style="western"><surname>Ullah</surname><given-names>C</given-names></name><name name-style="western"><surname>Unsicker</surname><given-names>SB</given-names></name><name name-style="western"><surname>van der Merwe</surname><given-names>NA</given-names></name><name name-style="western"><surname>Vizzini</surname><given-names>A</given-names></name><name name-style="western"><surname>Wagner</surname><given-names>H-G</given-names></name><name name-style="western"><surname>Wong</surname><given-names>PTW</given-names></name><name name-style="western"><surname>Wood</surname><given-names>AR</given-names></name><name name-style="western"><surname>Groenewald</surname><given-names>JZ</given-names></name></person-group> (<year>2015</year>) <article-title>Funsgal planet description sheets: 320–370.</article-title><source>Persoonia</source><volume>34</volume>: <fpage>167</fpage>–<lpage>266</lpage>. <ext-link xlink:type="simple" ext-link-type="doi" xlink:href="10.3767/003158515X688433">https://doi.org/10.3767/003158515X688433</ext-link></mixed-citation></ref><ref id="B6"><mixed-citation xmlns:xlink="http://www.w3.org/1999/xlink" xlink:type="simple"><person-group><name name-style="western"><surname>Carlucci</surname><given-names>A</given-names></name><name name-style="western"><surname>Raimondo</surname><given-names>ML</given-names></name><name name-style="western"><surname>Santos</surname><given-names>J</given-names></name><name name-style="western"><surname>Phillips</surname><given-names>AJL</given-names></name></person-group> (<year>2012</year>) <article-title><italic><tp:taxon-name><tp:taxon-name-part taxon-name-part-type="genus">Plectosphaerella</tp:taxon-name-part></tp:taxon-name></italic> species associated with root and collar rots of horticultural crops in southern Italy.</article-title><source>Persoonia</source><volume>28</volume>: <fpage>34</fpage>–<lpage>48</lpage>. <ext-link xlink:type="simple" ext-link-type="doi" xlink:href="10.3767/003158512X638251">https://doi.org/10.3767/003158512X638251</ext-link></mixed-citation></ref><ref id="B10"><mixed-citation xmlns:xlink="http://www.w3.org/1999/xlink" xlink:type="simple"><person-group><name name-style="western"><surname>Duc</surname><given-names>PM</given-names></name><name name-style="western"><surname>Hatai</surname><given-names>K</given-names></name><name name-style="western"><surname>Kurata</surname><given-names>O</given-names></name><name name-style="western"><surname>Tensha</surname><given-names>K</given-names></name><name name-style="western"><surname>Yoshitaka</surname><given-names>U</given-names></name><name name-style="western"><surname>Yaguchi</surname><given-names>T</given-names></name><name name-style="western"><surname>Udagawa</surname><given-names>SI</given-names></name></person-group> (<year>2009</year>) <article-title>Fungal infection of mantis shrimp (<italic><tp:taxon-name><tp:taxon-name-part taxon-name-part-type="genus">Oratosquilla</tp:taxon-name-part> <tp:taxon-name-part taxon-name-part-type="species">oratoria</tp:taxon-name-part></tp:taxon-name></italic>) caused by two anamorphic fungi found in Japan.</article-title><source>Mycopathologia</source><volume>167</volume>: <fpage>229</fpage>–<lpage>247</lpage>. <ext-link xlink:type="simple" ext-link-type="doi" xlink:href="10.1007/s11046-008-9174-4">https://doi.org/10.1007/s11046-008-9174-4</ext-link></mixed-citation></ref></ref-list></tp:taxon-treatment>
