# Supplementary material for: Diversity of Plectosphaerella within aquatic plants from southwest China, with P. endophytica and P. sichuanensis spp. nov
Source: MycoKeys. 2021 May 11;80:57–75. doi: 10.3897/mycokeys.80.64624 (PMC8131346; doi:10.3897/mycokeys.80.64624)
Supplement: XML Treatment for Plectosphaerella cucumerina [file mycokeys.80.64624-treatment3.xml]

<!DOCTYPE tp:taxon-treatment
  PUBLIC "-//TaxonX//DTD Taxonomic Treatment Publishing DTD v0 20100105//EN" "tax-treatment-NSO.dtd">
<tp:taxon-treatment xmlns:tp="http://www.plazi.org/taxpub"><tp:treatment-meta><kwd-group><label>Taxon classification</label><kwd><named-content xmlns:xlink="http://www.w3.org/1999/xlink" content-type="kingdom">Fungi</named-content></kwd><kwd><named-content xmlns:xlink="http://www.w3.org/1999/xlink" content-type="order">Glomerellales</named-content></kwd><kwd><named-content xmlns:xlink="http://www.w3.org/1999/xlink" content-type="family">Plectosphaerellaceae</named-content></kwd></kwd-group><mixed-citation publication-type="journal"><person-group><name><surname>Yang</surname><given-names>Xiao Qian</given-names></name><name><surname>Ma</surname><given-names>Shi Yun</given-names></name><name><surname>Peng</surname><given-names>Ze Xiang</given-names></name><name><surname>Wang</surname><given-names>Zhong Qiao</given-names></name><name><surname>Qiao</surname><given-names>Min</given-names></name><name><surname>Yu</surname><given-names>Zefen</given-names></name></person-group><article-title>Diversity of <italic><tp:taxon-name><tp:taxon-name-part taxon-name-part-type="genus" reg="Plectosphaerella">Plectosphaerella</tp:taxon-name-part></tp:taxon-name></italic> within aquatic plants from southwest China, with <italic><tp:taxon-name><tp:taxon-name-part taxon-name-part-type="genus" reg="Plectosphaerella">P.</tp:taxon-name-part> <tp:taxon-name-part taxon-name-part-type="species" reg="endophytica">endophytica</tp:taxon-name-part></tp:taxon-name></italic> and <italic><tp:taxon-name><tp:taxon-name-part taxon-name-part-type="genus" reg="Plectosphaerella">P.</tp:taxon-name-part> <tp:taxon-name-part taxon-name-part-type="species" reg="sichuanensis">sichuanensis</tp:taxon-name-part></tp:taxon-name></italic> spp. nov.</article-title><source>MycoKeys</source><day>11</day><month>5</month><year>2021</year><volume>80</volume><fpage>57</fpage><lpage>75</lpage><pub-id pub-id-type="doi">10.3897/mycokeys.80.64624</pub-id></mixed-citation></tp:treatment-meta><tp:nomenclature><tp:taxon-name><object-id xmlns:xlink="http://www.w3.org/1999/xlink" content-type="arpha" xlink:type="simple">35CC9E68-95F5-593E-972A-ABCCACA61098</object-id>
              <tp:taxon-name-part taxon-name-part-type="genus" reg="Plectosphaerella">Plectosphaerella</tp:taxon-name-part>
              <tp:taxon-name-part taxon-name-part-type="species" reg="cucumerina">cucumerina</tp:taxon-name-part>
            </tp:taxon-name><tp:taxon-authority>(Lindf.) W. Gams, in Domsch &amp; Gams</tp:taxon-authority><xref ref-type="fig" rid="F5">Figure 5</xref></tp:nomenclature><tp:treatment-sec sec-type="description" id="SECID0ELPAI"><title>Description.</title><p>Colony on <abbrev xmlns:xlink="http://www.w3.org/1999/xlink" xlink:title="corn meal agar" id="ABBRID0ERPAI" xlink:type="simple">CMA</abbrev> after 3 d, hyphae hyaline, septate, smooth, thin-walled, branched, 2.5–3.5 μm (x̄ = 3.2 μm, n = 10) wide. Conidiophores macronematous, mononematous, erect or flexuous to sinuate, hyaline, smooth, branched, occasionally forming hyphal coils. Conidiogenous cells phialides, terminal, determinate, subulate. Conidia acrogenous, hyaline, unicellular, smooth-walled, oblong-ellipsoidal, 1–2 guttulate, 6.6–10.7 × 2.3–3.6 μm (x̄ = 8.7 × 3.1 µm, n = 30), forming hyaline to white mucilaginous masses. Sexual morph and chlamydospores absent.</p></tp:treatment-sec><tp:treatment-sec sec-type="description" id="SECID0EVPAI"><title>Culture characteristics.</title><p>Colonies on <abbrev xmlns:xlink="http://www.w3.org/1999/xlink" xlink:title="oatmeal agar" id="ABBRID0E2PAI" xlink:type="simple">OA</abbrev> reaching 55 mm diameter, on <abbrev xmlns:xlink="http://www.w3.org/1999/xlink" xlink:title="potato dextrose agar" id="ABBRID0E6PAI" xlink:type="simple">PDA</abbrev> reaching 48 mm diameter and on <abbrev xmlns:xlink="http://www.w3.org/1999/xlink" xlink:title="corn meal agar" id="ABBRID0EDQAI" xlink:type="simple">CMA</abbrev> reaching 44 mm diameter in 14 d at 25 °C. On <abbrev xmlns:xlink="http://www.w3.org/1999/xlink" xlink:title="potato dextrose agar" id="ABBRID0EHQAI" xlink:type="simple">PDA</abbrev>, colonies pale brown, repressed, flat, partly immersed, some aerial hyphae grew in the middle and margin of the medium, margin regular, reverse pale brown.</p></tp:treatment-sec><tp:treatment-sec sec-type="Strain examined" id="SECID0ELQAI"><title>Strain examined.</title><p>China, Sichuan Province, Baiyu, <named-content xmlns:xlink="http://www.w3.org/1999/xlink" content-type="dwc:verbatimCoordinates" xlink:type="simple"><named-content content-type="geo-json" specific-use="{&#34;type&#34;:&#34;Point&#34;,&#34;coordinates&#34;:[99.683333,31.000000]}" id="NCID0EUQAI" xlink:type="simple">31°00'N, 99°41'E</named-content></named-content>, 4013 m alt., isolated from <italic><tp:taxon-name><tp:taxon-name-part taxon-name-part-type="genus" reg="Myriophyllum">Myriophyllum</tp:taxon-name-part> <tp:taxon-name-part taxon-name-part-type="species" reg="spicatum">spicatum</tp:taxon-name-part></tp:taxon-name></italic> as an endophyte, 20 Aug. 2015, Z.F. Yu, <named-content xmlns:xlink="http://www.w3.org/1999/xlink" content-type="dwc:institutional_code" xlink:type="simple">YMF</named-content> 1.04692.</p><fig id="F5" position="float" orientation="portrait"><object-id xmlns:xlink="http://www.w3.org/1999/xlink" content-type="doi" xlink:type="simple">10.3897/mycokeys.80.64624.figure5</object-id><object-id xmlns:xlink="http://www.w3.org/1999/xlink" content-type="arpha" xlink:type="simple">4ADC315E-1C20-5B4E-8BD2-4C935846AE0F</object-id><label>Figure 5.</label><caption><p><italic><tp:taxon-name><tp:taxon-name-part taxon-name-part-type="genus" reg="Plectosphaerella">Plectosphaerella</tp:taxon-name-part> <tp:taxon-name-part taxon-name-part-type="species" reg="cucumerina">cucumerina</tp:taxon-name-part></tp:taxon-name></italic> (<named-content xmlns:xlink="http://www.w3.org/1999/xlink" content-type="dwc:institutional_code" xlink:type="simple">YMF</named-content> 1.04692) <bold>A–C</bold> colony on <abbrev xmlns:xlink="http://www.w3.org/1999/xlink" xlink:title="oatmeal agar" id="ABBRID0EJSAI" xlink:type="simple">OA</abbrev>, <abbrev xmlns:xlink="http://www.w3.org/1999/xlink" xlink:title="potato dextrose agar" id="ABBRID0ENSAI" xlink:type="simple">PDA</abbrev> and <abbrev xmlns:xlink="http://www.w3.org/1999/xlink" xlink:title="corn meal agar" id="ABBRID0ERSAI" xlink:type="simple">CMA</abbrev> after 14 d <bold>D</bold> hyphal coils <bold>E, F</bold> conidiophores and Phialides <bold>G</bold> conidia. Scale bars: 1.35 cm (<bold>A–C</bold>), 10 µm (<bold>D–G</bold>).</p></caption><graphic xmlns:xlink="http://www.w3.org/1999/xlink" xlink:href="mycokeys-80-057-g005.jpg" position="float" orientation="portrait" xlink:type="simple" id="oo_541314.jpg"><uri content-type="original_file" xlink:type="simple">https://binary.pensoft.net/fig/541314</uri></graphic></fig></tp:treatment-sec></tp:taxon-treatment>
