# Supplementary material for: Diversity of Plectosphaerella within aquatic plants from southwest China, with P. endophytica and P. sichuanensis spp. nov
Source: MycoKeys. 2021 May 11;80:57–75. doi: 10.3897/mycokeys.80.64624 (PMC8131346; doi:10.3897/mycokeys.80.64624)
Supplement: XML Treatment for Plectosphaerella pauciseptata [file mycokeys.80.64624-treatment4.xml]

<!DOCTYPE tp:taxon-treatment
  PUBLIC "-//TaxonX//DTD Taxonomic Treatment Publishing DTD v0 20100105//EN" "tax-treatment-NSO.dtd">
<tp:taxon-treatment xmlns:tp="http://www.plazi.org/taxpub"><tp:treatment-meta><kwd-group><label>Taxon classification</label><kwd><named-content xmlns:xlink="http://www.w3.org/1999/xlink" content-type="kingdom">Fungi</named-content></kwd><kwd><named-content xmlns:xlink="http://www.w3.org/1999/xlink" content-type="order">Glomerellales</named-content></kwd><kwd><named-content xmlns:xlink="http://www.w3.org/1999/xlink" content-type="family">Plectosphaerellaceae</named-content></kwd></kwd-group><mixed-citation publication-type="journal"><person-group><name><surname>Yang</surname><given-names>Xiao Qian</given-names></name><name><surname>Ma</surname><given-names>Shi Yun</given-names></name><name><surname>Peng</surname><given-names>Ze Xiang</given-names></name><name><surname>Wang</surname><given-names>Zhong Qiao</given-names></name><name><surname>Qiao</surname><given-names>Min</given-names></name><name><surname>Yu</surname><given-names>Zefen</given-names></name></person-group><article-title>Diversity of <italic><tp:taxon-name><tp:taxon-name-part taxon-name-part-type="genus" reg="Plectosphaerella">Plectosphaerella</tp:taxon-name-part></tp:taxon-name></italic> within aquatic plants from southwest China, with <italic><tp:taxon-name><tp:taxon-name-part taxon-name-part-type="genus" reg="Plectosphaerella">P.</tp:taxon-name-part> <tp:taxon-name-part taxon-name-part-type="species" reg="endophytica">endophytica</tp:taxon-name-part></tp:taxon-name></italic> and <italic><tp:taxon-name><tp:taxon-name-part taxon-name-part-type="genus" reg="Plectosphaerella">P.</tp:taxon-name-part> <tp:taxon-name-part taxon-name-part-type="species" reg="sichuanensis">sichuanensis</tp:taxon-name-part></tp:taxon-name></italic> spp. nov.</article-title><source>MycoKeys</source><day>11</day><month>5</month><year>2021</year><volume>80</volume><fpage>57</fpage><lpage>75</lpage><pub-id pub-id-type="doi">10.3897/mycokeys.80.64624</pub-id></mixed-citation></tp:treatment-meta><tp:nomenclature><tp:taxon-name><object-id xmlns:xlink="http://www.w3.org/1999/xlink" content-type="arpha" xlink:type="simple">DF5B5F92-F840-5A2D-B482-CE2198EBE0DA</object-id>
              <tp:taxon-name-part taxon-name-part-type="genus" reg="Plectosphaerella">Plectosphaerella</tp:taxon-name-part>
              <tp:taxon-name-part taxon-name-part-type="species" reg="pauciseptata">pauciseptata</tp:taxon-name-part>
            </tp:taxon-name><tp:taxon-authority>A.J.L. Phillips, A. Carlucci &amp; M.L. Raimondo</tp:taxon-authority><xref ref-type="fig" rid="F6">Figure 6</xref></tp:nomenclature><tp:treatment-sec sec-type="description" id="SECID0EMUAI"><title>Description.</title><p>Colony on <abbrev xmlns:xlink="http://www.w3.org/1999/xlink" xlink:title="corn meal agar" id="ABBRID0ESUAI" xlink:type="simple">CMA</abbrev> after 3 d, hyphae hyaline, septate, commonly branched, thin-walled, smooth, 2.5–3.0 μm (x̄ = 2.6 μm, n = 10) wide. Conidiophores macronematous, mononematous, erect, straight or flexuous, hyaline, smooth, aseptate, occasionally branched. Conidiogenous cells phialides, terminal, determinate, subulate, hyaline, smooth, thin-walled. Conidia acrogenous, hyaline, oblong-ellipsoidal, unicellular, smooth-walled, multi-guttulate, 5.5–12.5 × 2.5–3.5 μm (x̄ = 9.7 × 3.3 µm, n = 30), forming hyaline to white mucilaginous masses. Sexual morph and chlamydospores absent.</p></tp:treatment-sec><tp:treatment-sec sec-type="description" id="SECID0EWUAI"><title>Culture characteristics.</title><p>Colonies on <abbrev xmlns:xlink="http://www.w3.org/1999/xlink" xlink:title="oatmeal agar" id="ABBRID0E3UAI" xlink:type="simple">OA</abbrev> reaching 55 mm diameter, on <abbrev xmlns:xlink="http://www.w3.org/1999/xlink" xlink:title="potato dextrose agar" id="ABBRID0EAVAI" xlink:type="simple">PDA</abbrev> reaching 49 mm diameter and on <abbrev xmlns:xlink="http://www.w3.org/1999/xlink" xlink:title="corn meal agar" id="ABBRID0EEVAI" xlink:type="simple">CMA</abbrev> reaching 45 mm diameter in 14 d at 25 °C. On <abbrev xmlns:xlink="http://www.w3.org/1999/xlink" xlink:title="potato dextrose agar" id="ABBRID0EIVAI" xlink:type="simple">PDA</abbrev>, colonies white, dense, raised, aerial hyphae growth in the medium surface, margin regular, frontier distinct, reverse pale brown to white.</p></tp:treatment-sec><tp:treatment-sec sec-type="Strain examined" id="SECID0EMVAI"><title>Strain examined.</title><p>China, Yunnan Province, Erhai, <named-content xmlns:xlink="http://www.w3.org/1999/xlink" content-type="dwc:verbatimCoordinates" xlink:type="simple"><named-content content-type="geo-json" specific-use="{&#34;type&#34;:&#34;Point&#34;,&#34;coordinates&#34;:[100.183333,25.716667]}" id="NCID0EVVAI" xlink:type="simple">25°43'N, 100°11'E</named-content></named-content>, 1964 m alt., isolated from <italic><tp:taxon-name><tp:taxon-name-part taxon-name-part-type="genus" reg="Myriophyllum">Myriophyllum</tp:taxon-name-part> <tp:taxon-name-part taxon-name-part-type="species" reg="spicatum">spicatum</tp:taxon-name-part></tp:taxon-name></italic> as an endophyte, 31 Jul. 2014, Z.F. Yu, <named-content xmlns:xlink="http://www.w3.org/1999/xlink" content-type="dwc:institutional_code" xlink:type="simple">YMF</named-content> 1.05088, <named-content xmlns:xlink="http://www.w3.org/1999/xlink" content-type="dwc:institutional_code" xlink:type="simple">YMF</named-content> 1.04679, <named-content xmlns:xlink="http://www.w3.org/1999/xlink" content-type="dwc:institutional_code" xlink:type="simple">YMF</named-content> 1.04725.</p><fig id="F6" position="float" orientation="portrait"><object-id xmlns:xlink="http://www.w3.org/1999/xlink" content-type="doi" xlink:type="simple">10.3897/mycokeys.80.64624.figure6</object-id><object-id xmlns:xlink="http://www.w3.org/1999/xlink" content-type="arpha" xlink:type="simple">C53EC764-E8E0-5929-854C-0A07BC79A044</object-id><label>Figure 6.</label><caption><p><italic><tp:taxon-name><tp:taxon-name-part taxon-name-part-type="genus" reg="Plectosphaerella">Plectosphaerella</tp:taxon-name-part> <tp:taxon-name-part taxon-name-part-type="species" reg="pauciseptata">pauciseptata</tp:taxon-name-part></tp:taxon-name></italic> (<named-content xmlns:xlink="http://www.w3.org/1999/xlink" content-type="dwc:institutional_code" xlink:type="simple">YMF</named-content> 1.05088) <bold>A–C</bold> colony on <abbrev xmlns:xlink="http://www.w3.org/1999/xlink" xlink:title="oatmeal agar" id="ABBRID0E1XAI" xlink:type="simple">OA</abbrev>, <abbrev xmlns:xlink="http://www.w3.org/1999/xlink" xlink:title="potato dextrose agar" id="ABBRID0E5XAI" xlink:type="simple">PDA</abbrev> and <abbrev xmlns:xlink="http://www.w3.org/1999/xlink" xlink:title="corn meal agar" id="ABBRID0ECYAI" xlink:type="simple">CMA</abbrev> after 14 d <bold>D–F</bold> conidiophores and Phialides <bold>G</bold> conidia. Scale bars: 1.35 cm (<bold>A–C</bold>), 10 µm (<bold>D–G</bold>).</p></caption><graphic xmlns:xlink="http://www.w3.org/1999/xlink" xlink:href="mycokeys-80-057-g006.jpg" position="float" orientation="portrait" xlink:type="simple" id="oo_541315.jpg"><uri content-type="original_file" xlink:type="simple">https://binary.pensoft.net/fig/541315</uri></graphic></fig></tp:treatment-sec></tp:taxon-treatment>
